# Supplementary material for: Mutagenesis separates ATPase and thioesterase activities of the peroxisomal ABC transporter, Comatose
Source: Sci Rep. 2019 Jul 19;9:10502. doi: 10.1038/s41598-019-46685-9 (PMC6642094; doi:10.1038/s41598-019-46685-9)
Supplement: Supplementary file 2 — supplementary table 2 [file 41598_2019_46685_MOESM2_ESM.xlsx]

## Sheet: Sheet1
Figure 4 ATPase and ACOT activity in isolated yeast peroxisomes
c. ATPase/3-HAD activity
	Minus C18:0								plusC18:0
Name yeast cells	%ATPase/3-HAD activity						n=2		% ATPase/3-HAD activity						n=2
	pellet1	pellet2	exp1	pellet1	pellet2	exp2	Mean	SD	pellet1	pellet2	exp1	pellet1	pellet2	exp2	Mean	SD
pxa1/pxa2/faa2/tes + pRS418CTS	100	100	100	100	100	100	100		146.5	165.5	156	176.52	157.48	167	161.5	10.99
pxa1/pxa2/faa2/tes + empty vector	45.36	46.92	46.14	22.65	26.95	24.8	35.47	10.79	41.3	49.18	45.24	49.91	41.77	45.84	45.54	4.02
pxa1/pxa2/faa2/tes + pRS418CTSS810N	79.86	88.44	84.15	55.69	63.53	59.61	71.88	12.94	112.3	117.92	115.11	112.62	119.2	115.91	115.51	3.09
pxa1/pxa2/faa2/tes + pRS418CTSD863A	86.3	84	85.15	59.26	62.98	61.12	73.135	12.11	130.2	116.5	123.35	119.65	127.85	123.75	123.55	5.65
pxa1/pxa2/faa2/tes + pRS418CTSQ864A	105.32	113.7	109.51	62.31	65.51	63.91	86.71	23.02	162	144	153	160.23	173.69	166.96	159.98	10.58
pxa1/pxa2/faa2/tes + pRS418CTST867A	80.36	99.44	89.9	69.15	75.21	72.18	81.04	11.34	136.51	122.03	129.27	132.65	118.09	125.37	127.32	7.52
Conclusion
In Figure 4 we give the results of two experiments. Each experiment is done by the isolation of peroxisomes from one yeast culture. From each peroxisomal isolation we get three pellets.
Two pellets were used for ATPase and thioesterase measurements. For statistics four numbers were used in two independent experiments
d. ACOT/3-HAD activity
	Minus ATP								plus ATP
Name yeast cells	%ACOT/3-HAD activity						n=2		% ACOT/3-HAD activity						n=2
	pellet1	pellet2	exp1	pellet1	pellet2	exp2	Mean	SD	pellet1	pellet2	exp1	pellet1	pellet2	exp2	Mean	SD
pxa1/pxa2/faa2/tes + pRS418CTS	100	100	100	100	100	100	100		136.5	143.5	140	153.2	134.8	144	142	7.24
pxa1/pxa2/faa2/tes + empty vector	45.69	56.07	50.88	32.69	40.17	36.43	43.655	8.52	15.63	18.29	16.96	29.84	20.6	25.22	21.09	5.35
pxa1/pxa2/faa2/tes + pRS418CTSS810N	91.23	96.03	93.63	59.63	62.65	61.14	77.385	16.37	52.31	58.85	55.58	72.54	79.25	75.895	65.7375	10.68
pxa1/pxa2/faa2/tes + pRS418CTSD863A	49.86	52.74	51.3	49.68	44.06	46.87	49.085	3.15	24.69	30.03	27.36	48.21	40.01	44.11	35.735	9.06
pxa1/pxa2/faa2/tes + pRS418CTSQ864A	19.69	26.23	22.96	59.6	51.36	55.48	39.22	16.68	39.58	44.6	42.09	29.63	35.23	32.43	37.26	5.51
pxa1/pxa2/faa2/tes + pRS418CTST867A	31.65	37.61	34.63	47.61	51.19	49.4	42.015	7.78	35.61	27.63	31.62	42.82	35.82	39.32	35.47	5.38
Conclusion
In Figure 4 we give the results of two experiments. Each experiment is done by the isolation of peroxisomes from one yeast culture. From each peroxisomal isolation we get three pellets.
Two pellets were used for ATPase and thioesterase measurements. For statistics four numbers were used in two independent experiments
